# Supplementary material for: Prevention of acquired sensorineural hearing loss in mice by in vivo Htra2 gene editing
Source: Genome Biol. 2021 Mar 22;22:86. doi: 10.1186/s13059-021-02311-4 (PMC7983387; doi:10.1186/s13059-021-02311-4)
Supplement: Supplementary file 2 — Additional file 2. The results of HTS. [file 13059_2021_2311_MOESM2_ESM.xlsx]

## Sheet: Sheet1
Figure 1B	All reads	Indel reads	Indel frequecny	Cells	Vectors
Sp-g1, repeat 1	2401029	2095845	0.872894	In vitro, HEI-OC1	Plasmid, lipo2000
Sp-g1, repeat 2	396880	346298	0.872551	In vitro, HEI-OC1	Plasmid, lipo2000
Sp-g2, repeat 1	742824	539427	0.726184	In vitro, HEI-OC1	Plasmid, lipo2000
Sp-g2, repeat 2	761141	539099	0.708277	In vitro, HEI-OC1	Plasmid, lipo2000
Sp-g3, repeat 1	422897	318972	0.754255	In vitro, HEI-OC1	Plasmid, lipo2000
Sp-g3, repeat 2	132123	98223	0.743421	In vitro, HEI-OC1	Plasmid, lipo2000
Figure S3B	All reads	Indel reads	Indel frequecny	Cells	Vectors
Sp-g1, repeat 1	80785	19214	0.237841	In vitro, HEI-OC1	Plasmid, lipo2000
Sp-g1, repeat 2	90270	22884	0.253506	In vitro, HEI-OC1	Plasmid, lipo2000
Sp-g1, repeat 3	1014750	170318	0.167842	In vitro, HEI-OC1	Plasmid, lipo2000
Sp-g2, repeat 1	60095	8	0.000133123	In vitro, HEI-OC1	Plasmid, lipo2000
Sp-g2, repeat 2	53699	7	0.000130356	In vitro, HEI-OC1	Plasmid, lipo2000
Sp-g2, repeat 3	1002200	53	5.28837e-05	In vitro, HEI-OC1	Plasmid, lipo2000
Sp-g3, repeat 1	62558	10459	0.167189	In vitro, HEI-OC1	Plasmid, lipo2000
Sp-g3, repeat 2	69232	11616	0.167784	In vitro, HEI-OC1	Plasmid, lipo2000
Sp-g3, repeat 3	2006141	359211	0.179056	In vitro, HEI-OC1	Plasmid, lipo2000
Figure 2B	All reads	Indel reads	Indel frequecny	Cells	Vectors
Sp-g1, repeat 1	13636	58	0.00423543	In vitro, organ of Corti	AAV-Anc80L65
Sp-g1, repeat 2	57931	217	0.00373186	In vitro, organ of Corti	AAV-Anc80L65
Sp-g1, repeat 3	122146	206	0.00168367	In vitro, organ of Corti	AAV-Anc80L65
Sp-g2, repeat 1	35603	11	0.000308867	In vitro, organ of Corti	AAV-Anc80L65
Sp-g2, repeat 2	46354	13	0.000280372	In vitro, organ of Corti	AAV-Anc80L65
Sp-g2, repeat 3	27813	9	0.000323485	In vitro, organ of Corti	AAV-Anc80L65
Sp-g3, repeat 1	32754	24	0.000732198	In vitro, organ of Corti	AAV-Anc80L65
Sp-g3, repeat 2	98255	81	0.000823706	In vitro, organ of Corti	AAV-Anc80L65
Sp-g3, repeat 3	78331	89	0.00113491	In vitro, organ of Corti	AAV-Anc80L65
Figure S6	All reads	Indel reads	Indel frequecny	Cells	Vectors
Injected, Sp-g1, repeat 1	1602437	3469	0.00216483	In vivo, organ of Corti	AAV-Anc80L65
Injected, Sp-g1, repeat 2	1264232	2487	0.0019672	In vivo, organ of Corti	AAV-Anc80L65
Injected, Sp-g2, repeat 1	2116166	74	3.49689e-05	In vivo, organ of Corti	AAV-Anc80L65
Injected, Sp-g2, repeat 2	1538106	70	4.55105e-05	In vivo, organ of Corti	AAV-Anc80L65
Injected, Sp-g2, repeat 3	1191091	177	0.000148603	In vivo, organ of Corti	AAV-Anc80L65
Injected, Sp-g3, repeat 1	1430158	399	0.00027899	In vivo, organ of Corti	AAV-Anc80L65
Injected, Sp-g3, repeat 2	1285080	387	0.000301149	In vivo, organ of Corti	AAV-Anc80L65
Injected, Sp-g3, repeat 3	1063103	348	0.000327344	In vivo, organ of Corti	AAV-Anc80L65
Non-injected, Sp-g1, repeat 1	1449676	106	7.31198e-05	In vivo, organ of Corti	AAV-Anc80L65
Non-injected, Sp-g1, repeat 2	1376397	88	6.3935e-05	In vivo, organ of Corti	AAV-Anc80L65
Non-injected, Sp-g1, repeat 3	1227565	77	6.27258e-05	In vivo, organ of Corti	AAV-Anc80L65
Non-injected, Sp-g2, repeat 1	1379050	39	2.82803e-05	In vivo, organ of Corti	AAV-Anc80L65
Non-injected, Sp-g2, repeat 2	1272894	47	3.69237e-05	In vivo, organ of Corti	AAV-Anc80L65
Non-injected, Sp-g2, repeat 3	1170898	45	3.8432e-05	In vivo, organ of Corti	AAV-Anc80L65
Non-injected, Sp-g3, repeat 1	848597	461	0.00054325	In vivo, organ of Corti	AAV-Anc80L65
Non-injected, Sp-g3, repeat 2	988000	327	0.000330972	In vivo, organ of Corti	AAV-Anc80L65
Non-injected, Sp-g3, repeat 3	843530	351	0.000416108	In vivo, organ of Corti	AAV-Anc80L65
Figure 3B	All reads	Indel reads	Indel frequecny	Cells	Vectors
Injected, Sp-g1, repeat 1	443833	13359	0.0292197	In vivo, organ of Corti	AAV-Anc80L65
Injected, Sp-g1, repeat 2	1030750	8257	0.00794701	In vivo, organ of Corti	AAV-Anc80L65
Injected, Sp-g1, repeat 3	569256	848	0.00148745	In vivo, organ of Corti	AAV-Anc80L65
Injected, Sp-g2, repeat 1	357780	202	0.000564274	In vivo, organ of Corti	AAV-Anc80L65
Injected, Sp-g2, repeat 2	873480	326	0.000373081	In vivo, organ of Corti	AAV-Anc80L65
Injected, Sp-g2, repeat 3	467418	220	0.000470449	In vivo, organ of Corti	AAV-Anc80L65
Injected, Sp-g3, repeat 1	8223	346	0.0403781	In vivo, organ of Corti	AAV-Anc80L65
Injected, Sp-g3, repeat 2	35913	42	0.00116813	In vivo, organ of Corti	AAV-Anc80L65
Injected, Sp-g3, repeat 3	33745	3418	0.0919732	In vivo, organ of Corti	AAV-Anc80L65
Figure 4C	All reads	Indel reads	Indel frequecny	Cells	Vectors
Sa-g1, repeat 1	251432	2503	0.00985685	In vitro, HEI-OC1	Plasmid, lipo2000
Sa-g1, repeat 2	341223	5812	0.0167476	In vitro, HEI-OC1	Plasmid, lipo2000
Sa-g2, repeat 1	460082	14166	0.0298704	In vitro, HEI-OC1	Plasmid, lipo2000
Sa-g2, repeat 2	331683	13541	0.0392238	In vitro, HEI-OC1	Plasmid, lipo2000
Sa-g3, repeat 1	132083	13691	0.0939194	In vitro, HEI-OC1	Plasmid, lipo2000
Sa-g3, repeat 2	234097	22965	0.0893364	In vitro, HEI-OC1	Plasmid, lipo2000
Figure 4D	All reads	Indel reads	Indel frequecny	Cells	Vectors
Injected, Sa-g3, repeat 1	1149298	19307	0.0165214	In vivo, organ of Corti	AAV-Anc80L65
Injected, Sa-g3, repeat 2	861518	31108	0.03485	In vivo, organ of Corti	AAV-Anc80L65
Injected, Sa-g3, repeat 3	731520	3002	0.00408701	In vivo, organ of Corti	AAV-Anc80L65
Injected, Sa-g3, repeat 4	765957	9349	0.0120585	In vivo, organ of Corti	AAV-Anc80L65
Non-injected, Sa-g3, repeat 1	734081	196	0.000266929	In vivo, organ of Corti	AAV-Anc80L65
Non-injected, Sa-g3, repeat 2	746355	143	0.000191561	In vivo, organ of Corti	AAV-Anc80L65
Non-injected, Sa-g3, repeat 3	692214	293	0.0004231	In vivo, organ of Corti	AAV-Anc80L65
Non-injected, Sa-g3, repeat 4	1144464	196	0.00017123	In vivo, organ of Corti	AAV-Anc80L65
