# Supplementary material for: Prevention of acquired sensorineural hearing loss in mice by in vivo Htra2 gene editing
Source: Genome Biol. 2021 Mar 22;22:86. doi: 10.1186/s13059-021-02311-4 (PMC7983387; doi:10.1186/s13059-021-02311-4)
Supplement: Supplementary file 3 — Additional file 3. The indel profiles from the three sgRNAs of SpCas9 system in HEI-OC1 cells. [file 13059_2021_2311_MOESM3_ESM.xlsx]

## Sheet: Sheet1
gRNA1_repeat 1				gRNA2_repeat 1				gRNA3_repeat 1
Indel type	Reads	Ratio		Indel type	Reads	Ratio		Indel type	Reads	Ratio
1	687431	0.327997		1	165274	0.306388		-1	175102	0.548957
-2	383509	0.182985		-5	78837	0.14615		1	31207	0.0978362
-1	349623	0.166817		-2	65063	0.120615		-2	28578	0.0895941
-4	108532	0.0517844		-4	55834	0.103506		-20	26748	0.0838569
-3	80631	0.0384718		-3	38063	0.0705619		-21	14982	0.0469696
-6	75683	0.036111		-1	24675	0.045743		-4	11496	0.0360408
2	65018	0.0310223		-6	10940	0.0202808		-24	6209	0.0194657
-18	50597	0.0241416		-34	9867	0.0182916		-51	5248	0.0164529
-23	49073	0.0234144		-20	8376	0.0155276		-3	4636	0.0145342
-5	45999	0.0219477		-7	7329	0.0135866		-16	2907	0.00911365
-20	39712	0.018948		2	6874	0.0127432		2	1504	0.00471515
-36	27784	0.0132567		-55	6342	0.0117569		-6	1503	0.00471201
3	21781	0.0103925		-26	6300	0.0116791		-23	1301	0.00407873
-67	15829	0.00755256		-12	5910	0.0109561		-42	1116	0.00349874
-10	15360	0.00732879		3	5134	0.00951751		-15	901	0.0028247
-13	14336	0.0068402		-53	4372	0.0081049		5	888	0.00278394
-32	13392	0.00638979		-19	4166	0.00772301		-35	560	0.00175564
-25	11279	0.0053816		-22	4117	0.00763217		21	493	0.00154559
10	7846	0.0037436		-17	3652	0.00677015		-11	489	0.00153305
-19	5925	0.00282702		-68	3382	0.00626962		7	458	0.00143586
-9	5892	0.00281128		-24	2810	0.00520923		-14	381	0.00119446
-60	5431	0.00259132		-9	2359	0.00437316		-55	342	0.00107219
-17	4438	0.00211752		-25	2356	0.0043676		68	331	0.00103771
-16	4002	0.00190949		-8	2219	0.00411362		-5	298	0.000934251
-15	1728	0.000824488		-32	1861	0.00344996		-22	222	0.000695986
-22	1461	0.000697094		-18	1673	0.00310144		-25	206	0.000645825
-12	1460	0.000696616		-30	1548	0.00286971		10	141	0.000442045
-45	844	0.000402702		-74	1324	0.00245446		-32	113	0.000354263
-7	525	0.000250496		-46	1031	0.00191129		-10	90	0.000282156
-78	471	0.00022473		4	978	0.00181303		11	66	0.000206915
-42	87	4.15107e-05		-10	814	0.00150901		-8	65	0.00020378
9	18	8.58842e-06		-15	807	0.00149603		-52	51	0.000159889
-8	14	6.67988e-06		-36	755	0.00139963		-7	48	0.000150483
-21	13	6.20275e-06		-41	590	0.00109375		-17	33	0.000103457
13	12	5.72561e-06		-42	517	0.000958424		4	33	0.000103457
-14	11	5.24848e-06		-31	477	0.000884272		15	32	0.000100322
-24	9	4.29421e-06		-35	421	0.000780458		-57	28	8.7782e-05
-30	8	3.81708e-06		-50	397	0.000735966		-38	19	5.95664e-05
-11	8	3.81708e-06		6	386	0.000715574		-26	18	5.64313e-05
11	8	3.81708e-06		-11	372	0.000689621		-43	16	5.01611e-05
-31	6	2.86281e-06		-39	327	0.000606199		14	15	4.70261e-05
-29	6	2.86281e-06		-14	263	0.000487554		-9	13	4.07559e-05
6	6	2.86281e-06		5	176	0.000326272		-53	12	3.76209e-05
-39	4	1.90854e-06		-21	134	0.000248412		-36	8	2.50806e-05
4	4	1.90854e-06		-16	105	0.000194651		-19	7	2.19455e-05
-37	3	1.4314e-06		-13	62	0.000114937		-27	6	1.88104e-05
-28	3	1.4314e-06		-52	59	0.000109375		-18	5	1.56754e-05
-26	3	1.4314e-06		-33	52	9.63986e-05		-13	5	1.56754e-05
5	3	1.4314e-06		-69	23	4.26378e-05		-12	5	1.56754e-05
8	3	1.4314e-06		-40	13	2.40996e-05		13	4	1.25403e-05
-81	2	9.54269e-07		-65	2	3.70764e-06		-50	3	9.40521e-06
-62	2	9.54269e-07		-29	2	3.70764e-06		-30	3	9.40521e-06
-56	2	9.54269e-07		-27	2	3.70764e-06		3	3	9.40521e-06
-44	2	9.54269e-07		-75	1	1.85382e-06		8	3	9.40521e-06
-40	2	9.54269e-07		-67	1	1.85382e-06		64	3	9.40521e-06
7	2	9.54269e-07		-56	1	1.85382e-06		-56	2	6.27014e-06
-86	1	4.77135e-07		-54	1	1.85382e-06		-54	2	6.27014e-06
-68	1	4.77135e-07		-48	1	1.85382e-06		6	2	6.27014e-06
-66	1	4.77135e-07						18	2	6.27014e-06
-64	1	4.77135e-07						-61	1	3.13507e-06
-61	1	4.77135e-07						-39	1	3.13507e-06
-52	1	4.77135e-07						-29	1	3.13507e-06
-50	1	4.77135e-07						9	1	3.13507e-06
-49	1	4.77135e-07						16	1	3.13507e-06
-43	1	4.77135e-07						19	1	3.13507e-06
-38	1	4.77135e-07						20	1	3.13507e-06
-33	1	4.77135e-07						27	1	3.13507e-06
14	1	4.77135e-07						32	1	3.13507e-06
								67	1	3.13507e-06
