# Supplementary material for: Prevention of acquired sensorineural hearing loss in mice by in vivo Htra2 gene editing
Source: Genome Biol. 2021 Mar 22;22:86. doi: 10.1186/s13059-021-02311-4 (PMC7983387; doi:10.1186/s13059-021-02311-4)
Supplement: Supplementary file 5 — Additional file 5. The indel frequency of the off-target sites. [file 13059_2021_2311_MOESM5_ESM.xlsx]

## Sheet: Sheet1
									Negative		Positive
#Bulge type	crRNA	DNA	Chromosome	Position	Direction	Mismatches	Bulge Size		Indel reads	Indel efficiency	Indel reads	Indel efficiency
X	GCCTAGCGGGGATACTTATGNGG	GCCTAGCGGGGATACTTATGAGG	chr6	83053671	-	0	0	On	77	6.27258e-05	22884	0.253506
RNA	GCCTAGCGGGGATACTTATGNGG	GCCT-GCttGGATACTTATGTGG	chr6	96307254	+	2	1	OT1	51	6.62864e-05	16	7.28299e-05
X	GCCTAGCGGGGATACTTATGNGG	GCCatGCtGGGATcCTTATGGGG	chr15	28500566	+	4	0	OT2	13	1.82525e-05	14	2.64107e-05
X	GCCTAGCGGGGATACTTATGNGG	GCCTgGtGGGtATACcTATGTGG	chr13	72146247	+	4	0	OT3	14	3.51229e-05	8	5.4103e-05
X	GCCTAGCGGGGATACTTATGNGG	tCtTtGtGGGGATACTTATGTGG	chr1	166403874	-	4	0	OT4	13	0.000106935	15	0.000115597
X	CTGCAGAACACGATCACATCNGG	CTGCAGAACACGATCACATCTGG	chr6	83053416	-	0	0	On	39	2.82803e-05	8	0.000133123
X	CTGCAGAACACGATCACATCNGG	CTGCAGcACACGAagACATCAGG	chr4	62409038	-	3	0	OT1	34	0.000174081	44	0.000221908
X	CTGCAGAACACGATCACATCNGG	CTGCAGAAgAtGATCACATgTGG	chr16	87077666	+	3	0	OT2	0	0	0	0
X	CTGCAGAACACGATCACATCNGG	CTGtAGAACACGATgACATgAGG	chr1	52130541	-	3	0	OT3	0	0	2	0.00211193
X	CTGCAGAACACGATCACATCNGG	CcGaAGAACACcATCACATCAGG	chr15	36433939	+	3	0	OT4	10	0.000109225	52	0.000133876
X	CTGCAGAACACGATCACATCNGG	CTcCAcAACACcATCACATCAGG	chr6	76651523	-	3	0	OT5	74	5.58714e-05	102	8.62152e-05
X	CGCGATGCAGAAACTCCCTANGG	CGCGATGCAGAAACTCCCTAAGG	chr6	83052709	+	0	0	On	327	0.000330972	11616	0.167784
X	CGCGATGCAGAAACTCCCTANGG	CcaGATGCAGAAACTCCCcAAGG	chr17	7088899	+	3	0	OT1	41	0.000108028	182	0.000100501
X	CGCGATGCAGAAACTCCCTANGG	CagtcTGCAGAAACTCCCTAAGG	chr7	144065745	-	4	0	OT2	29	7.9874e-05	358	0.000134073
X	CGCGATGCAGAAACTCCCTANGG	tGgGAaGaAGAAACTCCCTATGG	chr4	114390620	+	4	0	OT3	2	0.000722804	609	0.000249583
X	CGCGATGCAGAAACTCCCTANGG	aGCcATaaAGAAACTCCCTAAGG	chr1	83013146	-	4	0	OT4	0	0	13	4.60351e-05
X	GCAGATCTGACGTCTAGGACCNNGRRT	GCAGATCTGACGTCTAGGACCCCGGAT	chr6	83054192	-	0	0	On	143	0.000191598	13691	0.103655
DNA	G-CAGATCTGACGTCTAGGACCNNGRRT	GTCAGtTCTGACcTaTAGGACCATGAGT	chr18	13573451	+	3	1	OT1	25	5.32941e-05	96	4.7803e-05
RNA	GCAGATCTGACGTCTAGGACCNNGRRT	GCAGgT-TGACagCTAGGACCAGGAAT	chr2	91083897	-	3	1	OT2	26	5.2952e-05	137	6.71028e-05
X	GCAGATCTGACGTCTAGGACCNNGRRT	GCcaATCTGgCcTCTAGGACCTGGGGT	chr3	101386499	+	4	0	OT3	38	0.000102065	179	0.000134735
X	GCAGATCTGACGTCTAGGACCNNGRRT	tCAGtTCTGACcTaTAGGACCATGAGT	chr18	13573452	+	4	0	OT4	4	3.15744e-05	36	4.49581e-05
