# Supplementary material for: Prevention of acquired sensorineural hearing loss in mice by in vivo Htra2 gene editing
Source: Genome Biol. 2021 Mar 22;22:86. doi: 10.1186/s13059-021-02311-4 (PMC7983387; doi:10.1186/s13059-021-02311-4)
Supplement: Supplementary file 6 — Additional file 6. Statistical analysis and P values for each experiment. [file 13059_2021_2311_MOESM6_ESM.xlsx]

## Sheet: Fig.2
Fig. 2F. Comparison of the numbers of Myo7a+ hair cells per 100 μm sensory epithelium region between the neomycin-treated groups with or without Anc80L65-SpCas9-Htra2 gRNA treatment in the apical, middle, and basal turns of the cochlea (Mean ± SD, n = 5)						Fig. 2G. Comparison of the numbers of caspase-3+ cells per 100 μm sensory epithelium region between the neomycin-treated groups with or without Anc80L65-SpCas9-Htra2 gRNA treatment in the apical, middle, and basal turns of the cochlea (Mean ± SD, n = 5)						Fig. 2H. Comparison of the numbers of Myo7a+/caspase-3+ hair cells per 100 μm sensory epithelium region between the neomycin-treated groups with or without Anc80L65-SpCas9-Htra2 gRNA treatment in the apical, middle, and basal turns of the cochlea (Mean ± SD, n = 5)						Fig. 2I. Comparison of the ratio of Myo7a+/caspase-3+ cells to Myo7a+ cells between the neomycin-treated groups with or without Anc80L65-SpCas9-Htra2 gRNA treatment in the apical, middle, and basal turns of the cochlea (Mean ± SD, n = 5)
	Apex	Mid	Base				Apex	Mid	Base				Apex	Mid	Base				Apex	Mid	Base
Neomycin-only group	41.2 ± 3.3	35.6 ± 3.4	20.4 ± 6.2			Neomycin-only group	7.6 ± 3.9	12.6 ± 4.6	8.8 ± 1.5			Neomycin-only group	5.2 ± 2.6	7.2 ± 4.0	5.8 ± 2.0			Neomycin-only group	12.3 ± 5.4%	20.5 ± 11.6%	32.0 ± 19.7%
CRISPR/Cas9-intervention group	48.2 ± 3.8	51.6 ± 2.3	45.4 ± 4.7			CRISPR/Cas9-intervention group	3.2 ± 2.3	3.0 ± 1.7	3.4 ± 1.1			CRISPR/Cas9-intervention group	1.0 ± 1.2	2.0 ± 0.7	2.2 ± 0.8			CRISPR/Cas9-intervention group	1.9 ± 2.3%	3.8 ± 1.3%	5.0 ± 2.2%
Statistical test (Neomycin-only group vs. CRISPR/Cas9-intervention group)	Unpaired two-tailed Student’s t-tests					Statistical test (Neomycin-only group vs. CRISPR/Cas9-intervention group)	Unpaired two-tailed Student’s t-tests	Mann–Whitney U-tests	Unpaired two-tailed Student’s t-tests			Statistical test (Neomycin-only group vs. CRISPR/Cas9-intervention group)	Unpaired two-tailed Student’s t-tests	Unpaired t-tests with Welch’s correction	Unpaired two-tailed Student’s t-tests			Statistical test (Neomycin-only group vs. CRISPR/Cas9-intervention group)	Unpaired two-tailed Student’s t-tests	Unpaired t-tests with Welch’s correction	Unpaired t-tests with Welch’s correction
P value	0.0152	< 0.0001	< 0.0001			P value	0.0615	0.0079	0.0002			P value	0.0112	0.0414	0.0066			P value	0.0043	0.0323	0.037

## Sheet: Fig.3
Fig. 3D. Comparison of Myo7a+ hair cells per 100 μm sensory epithelium region of the cochleae between non-injected and injected ears at 2 weeks after the last dose of neomycin with the injection of Anc80L65-SpCas9-Htra2 gRNA in vivo (Mean ± SD, n = 4)						Fig. 3E. Comparison of the ABR thresholds between the non-injected and injected ears 2 weeks after the last dose of neomycin with the injection of Anc80L65-SpCas9-Htra2 gRNA in vivo (Mean ± SD, n = 12)								Fig. 3G. Comparison of the ABR thresholds between the non-injected and injected ears 4 weeks after the last dose of neomycin with the injection of Anc80L65-SpCas9-Htra2 gRNA in vivo (Mean ± SD, n = 12)
	Apex	Mid	Base				4 kHz	8 kHz	16 kHz	24 kHz	32 kHz				4 kHz	8 kHz	16 kHz	24 kHz	32 kHz
Non-injected	52.5 ± 2.9	22.5 ± 6.2	10.5 ± 1.3			Non-injected	85.0 ± 10.9	84.2 ± 12.0	82.9 ± 5.4	88.8 ± 6.4	82.5 ± 5.8			Non-injected	87.1 ± 11.0	90.0 ± 8.3	87.1 ± 6.9	84.2 ± 9.5	84.2 ± 11.6
Injected	58.3 ± 2.5	48.5 ± 6.2	13.3 ± 1.0			Injected	79.2 ± 13.6	68.3 ± 13.5	73.8 ± 4.3	77.9 ± 2.6	69.6 ± 5.0			Injected	78.3 ± 15.7	68.3 ± 22.5	76.3 ± 4.3	72.9 ± 5.8	71.7 ± 7.5
Statistical test (Non-injected vs. Injected)	Mann–Whitney U-tests	Unpaired two-tailed Student’s t-tests	Unpaired two-tailed Student’s t-tests			Statistical test (Non-injected vs. Injected)	Paired t-test	Paired t-test	Paired t-test	Wilcoxon matched-pairs signed rank tests	Paired t-test			Statistical test (Non-injected vs. Injected)	Paired t-test	Paired t-test	Wilcoxon matched-pairs signed rank tests	Paired t-test	Paired t-test
P value	0.0857	0.001	0.0141			P value	0.0999	0.0009	< 0.0001	0.0005	0.0002			P value	0.0162	0.0012	0.0005	< 0.0001	< 0.0001
Fig. 3H. Comparison of the peak amplitudes of ABR wave 1 evoked by 90 dB SPL at 4 kHz and 8 kHz between non-injected and injected ears at 4 weeks after the last dose of neomycin with the injection of Anc80L65-SpCas9-Htra2 gRNA in vivo (Mean ± SD)						Fig. 3I. Comparison of the peak latencies of ABR wave 1 evoked by 90 dB SPL at 4 kHz and 8 kHz between non-injected and injected ears at 4 weeks after the last dose of neomycin with the injection of Anc80L65-SpCas9-Htra2 gRNA in vivo (Mean ± SD)
	4 kHz (n = 10)	8 kHz (n = 12)					4 kHz (n = 12)	8 kHz (n = 12)
Non-injected	0.51 ± 0.20	0.41 ± 0.20				Non-injected	2.23 ± 0.15	2.32 ± 0.15
Injected	0.78 ± 0.23	1.21 ± 0.45				Injected	1.84 ± 0.19	1.82 ± 0.17
Statistical test (Non-injected vs. Injected)	Unpaired two-tailed Student’s t-tests	Unpaired t-tests with Welch’s correction				Statistical test (Non-injected vs. Injected)	Unpaired two-tailed Student’s t-tests
P value	0.0091	< 0.0001				P value	< 0.0001	< 0.0001

## Sheet: Fig.5
Fig. 5B. Comparison of Myo7a+ hair cells per 100 μm sensory epithelium region of the cochleae between non-injected and injected ears at 2 weeks after the last dose of neomycin with the injection of Anc80L65-SaCas9-Htra2 gRNA in vivo (Mean ± SD, n = 4)						Fig. 5C. Comparison of the ABR thresholds between the non-injected and injected ears 2 weeks after the last dose of neomycin with the injection of Anc80L65-SaCas9-Htra2 gRNA in vivo (Mean ± SD, n = 9)
	Apex	Mid	Base				4 kHz	8 kHz	16 kHz	24 kHz	32 kHz
Non-injected	56.5 ± 1.3	29.8 ± 3.0	9.5 ± 1.3			Non-injected	83.9 ± 10.5	79.4 ± 11.8	86.7 ± 9.4	87.2 ± 7.1	86.1 ± 8.9
Injected	58.5 ± 2.6	48.8 ± 5.4	12.8 ± 1.0			Injected	67.8 ± 9.4	59.4 ± 12.6	76.7 ± 5.0	75.0 ± 9.0	71.1 ± 7.0
Statistical test (Non-injected vs. Injected)	Unpaired two-tailed Student’s t-tests					Statistical test (Non-injected vs. Injected)	Paired t-test	Paired t-test	Paired t-test	Paired t-test	Wilcoxon matched-pairs signed rank tests
P value	0.2231	0.0008	0.0068			P value	0.0006	< 0.0001	0.0053	0.0003	0.0039
Fig. 5D. Comparison of the peak amplitudes of ABR wave 1 evoked by 90 dB SPL at 4 kHz and 8 kHz between non-injected and injected ears at 2 weeks after the last dose of neomycin with the injection of Anc80L65-SaCas9-Htra2 gRNA in vivo (Mean ± SD)						Fig. 5E. Comparison of the peak latencies of ABR wave 1 evoked by 90 dB SPL at 4 kHz and 8 kHz between non-injected and injected ears at 2 weeks after the last dose of neomycin with the injection of Anc80L65-SaCas9-Htra2 gRNA in vivo (Mean ± SD)
	4 kHz (n = 9)	8 kHz (n = 9)					4 kHz (n = 9)	8 kHz (n = 9)
Non-injected	0.42 ± 0.15	0.48 ± 0.19				Non-injected	2.33 ± 0.19	2.35 ± 0.16
Injected	0.86 ± 0.24	0.96 ± 0.17				Injected	1.88 ± 0.16	1.95 ± 0.15
Statistical test (Non-injected vs. Injected)	Unpaired two-tailed Student’s t-tests					Statistical test (Non-injected vs. Injected)	Unpaired two-tailed Student’s t-tests
P value	0.0002	< 0.0001				P value	< 0.0001	< 0.0001
						Fig. 5G. Comparison of the ABR thresholds between the non-injected and injected ears 4 weeks after the last dose of neomycin with the injection of Anc80L65-SaCas9-Htra2 gRNA in vivo (Mean ± SD, n = 9)
							4 kHz	8 kHz	16 kHz	24 kHz	32 kHz
						Non-injected	86.1 ± 11.4	85.6 ± 10.1	87.2 ± 5.7	80.0 ± 7.9	82.2 ± 10.6
						Injected	60.6 ± 7.7	63.9 ± 16.4	75.6 ± 3.0	69.4 ± 4.6	67.8 ± 2.6
						Statistical test (Non-injected vs. Injected)	Paired t-test	Wilcoxon matched-pairs signed rank tests	Wilcoxon matched-pairs signed rank tests	Paired t-test	Wilcoxon matched-pairs signed rank tests
						P value	0.0002	0.0039	0.0039	0.0001	0.0039

## Sheet: Fig.S5
Fig. S5B. Comparison of Myo7a+ hair cells per 100 μm sensory region of the neomycin-treated groups with or without the Anc80L65-SpCas9 application in the apical, middle, and basal turns of the cochlea in vitro (Mean ± SD, n = 4)
	Apex	Mid	Base
Neomycin-treated group without Anc80L65-SpCas9	32.5 ± 6.1	26.0 ± 8.0	14.8 ± 3.9
Neomycin-treated group with Anc80L65-SpCas9	35.0 ± 5.3	27.0 ± 9.1	15.5 ± 5.1
Statistical test (without Anc80L65-SpCas9 vs. with Anc80L65-SpCas9)	Unpaired two-tailed Student’s t-tests
P value	0.5599	0.8737	0.8217

## Sheet: Fig.S7
Fig. S7A Comparison of the peak amplitudes of ABR wave 1 evoked by 90 dB SPL at 16 kHz, 24 kHz, and 32 kHz between non-injected and injected ears at 4 weeks after the last dose of neomycin with the injection of Anc80L65-SpCas9-Htra2 gRNA in vivo (Mean ± SD)						Fig. S7B. Comparison of the peak latencies of ABR wave 1 evoked by 90 dB SPL at 16 kHz, 24 kHz, and 32 kHz between non-injected and injected ears at 4 weeks after the last dose of neomycin with the injection of Anc80L65-SpCas9-Htra2 gRNA in vivo (Mean ± SD)
	16 kHz (n = 12)	24 kHz (n = 12)	32 kHz (n = 12)				16 kHz (n = 12)	24 kHz (n = 12)	32 kHz (n = 12)
Non-injected	0.50 ± 0.22	0.53 ± 0.25	0.44 ± 0.17			Non-injected	2.33 ± 0.25	2.32 ± 0.46	2.30 ± 0.46
Injected	1.20 ± 0.42	1.04 ± 0.49	0.78 ± 0.22			Injected	1.94 ± 0.16	1.94 ± 0.32	1.94 ± 0.33
Statistical test (Non-injected vs. Injected)	Unpaired t-tests with Welch’s correction		Unpaired two-tailed Student’s t-tests			Statistical test (Non-injected vs. Injected)	Unpaired two-tailed Student’s t-tests
P value	< 0.0001	0.005	0.0004			P value	0.0001	0.0275	0.0382

## Sheet: Fig.S8
Fig. S8. Comparison of the ABR thresholds between the non-injected and injected ears 8 weeks after the last dose of neomycin with the injection of Anc80L65-SpCas9-Htra2 gRNA in vivo (Mean ± SD, n = 9)
	4 kHz	8 kHz	16 kHz	24 kHz	32 kHz
Non-injected	90.6 ± 14.5	88.9 ± 11.4	88.9 ± 9.3	82.2 ± 10.6	81.1 ± 11.7
Injected	81.1 ± 15.2	71.1 ± 15.4	76.1 ± 4.2	70.0 ± 5.0	68.9 ± 5.5
Statistical test (Non-injected vs. Injected)	Wilcoxon matched-pairs signed rank tests	Paired t-test	Wilcoxon matched-pairs signed rank tests	Paired t-test	Paired t-test
P value	0.0625	0.0001	0.0039	0.0023	0.0054

## Sheet: Fig.S9
Fig. S9A. Comparison of the ABR thresholds between non-injected and injected ears of normal mice without neomycin exposure at 4 weeks after the injection of the Anc80L65-SpCas9 therapeutic system (Mean ± SD)								Fig. S9B. Comparison of the ABR thresholds between non-injected and injected ears of normal mice without neomycin exposure at 8 weeks after the injection of the Anc80L65-SpCas9 therapeutic system (Mean ± SD, n = 4)
	4 kHz	8 kHz	16 kHz	24 kHz	32 kHz				4 kHz	8 kHz	16 kHz	24 kHz	32 kHz
Non-injected (n = 7)	60.7 ± 9.3	32.9 ± 7.6	30.0 ± 7.1	32.1 ± 9.5	50.0 ± 13.8			Non-injected	58.8 ± 2.5	30.0 ± 8.2	27.5 ± 6.5	38.8 ± 13.8	32.5 ± 2.9
Injected (n = 6)	61.7 ± 5.2	31.7 ± 4.1	30.0 ± 6.3	32.5 ± 6.1	45.0 ± 14.8			Injected	60.0 ± 8.2	27.5 ± 2.9	25.0 ± 4.1	31.3 ± 16.0	33.8 ± 8.5
Statistical test (Non-injected vs. Injected)	Mann–Whitney U-tests	Unpaired two-tailed Student’s t-tests						Statistical test (Non-injected vs. Injected)	Mann–Whitney U-tests		Unpaired two-tailed Student’s t-tests	Mann–Whitney U-tests
P value	0.7488	0.7375	> 0.9999	0.9386	0.5426			P value	> 0.9999	0.6571	0.537	0.4	>0.9999

## Sheet: Fig.S11
Fig. S11A. Comparison of the peak amplitudes of ABR wave 1 evoked by 90 dB SPL at 16 kHz, 24 kHz, and 32 kHz between non-injected and injected ears at 2 weeks after the last dose of neomycin with the injection of Anc80L65-SaCas9-Htra2 gRNA in vivo (Mean ± SD)						Fig. S11B. Comparison of the peak latencies of ABR wave 1 evoked by 90 dB SPL at 16 kHz, 24 kHz, and 32 kHz between non-injected and injected ears at 2 weeks after the last dose of neomycin with the injection of Anc80L65-SaCas9-Htra2 gRNA in vivo (Mean ± SD)
	16 kHz (n = 9)	24 kHz (n = 9)	32 kHz (n = 9)				16 kHz (n = 9)	24 kHz (n = 9)	32 kHz (n = 9)
Non-injected	0.53 ± 0.31	0.71 ± 0.43	0.48 ± 0.25			Non-injected	2.37 ± 0.27	2.12 ± 0.31	2.07 ± 0.24
Injected	1.15 ± 0.51	1.34 ± 0.45	0.97 ± 0.35			Injected	1.88 ± 0.17	1.67 ± 0.13	1.64 ± 0.22
Statistical test (Non-injected vs. Injected)	Mann–Whitney U-tests	Unpaired two-tailed Student’s t-tests				Statistical test (Non-injected vs. Injected)	Unpaired two-tailed Student’s t-tests	Unpaired t-tests with Welch’s correction	Unpaired two-tailed Student’s t-tests
P value	0.0152	0.0073	0.0036			P value	0.0002	0.0021	0.0011

## Sheet: Fig.S12
Fig. S12. Comparison of the ABR thresholds between non-injected and injected ears of normal mice at 4 weeks after injection of Anc80L65-SaCas9-Htra2 gRNA (Mean ± SD)
	4 kHz	8 kHz	16 kHz	24 kHz	32 kHz
Non-injected (n = 4)	62.5 ± 5.0	31.3 ± 6.3	31.3 ± 6.3	31.3 ± 10.3	43.8 ± 8.5
Injected (n = 3)	55.0 ± 5.0	28.3 ± 5.8	21.7 ± 2.9	28.3 ± 2.9	43.3 ± 5.8
Statistical test (Non-injected vs. Injected)	Mann–Whitney U-tests
P value	0.1143	0.4857	0.0857	0.8857	> 0.9999

## Sheet: Fig.S13
Fig. S13. Comparison of the DPOAE thresholds between the non-injected and injected ears 2 weeks after the last dose of neomycin with the injection of Anc80L65-SaCas9-Htra2 gRNA in vivo (Mean ± SD, n = 8)
	4 kHz	8 kHz	16 kHz	24 kHz	32 kHz
Non-injected	80.0 ± 0.0	78.8 ± 3.5	80.0 ± 0.0	80.0 ± 0.0	80.0 ± 0.0
Injected	80.0 ± 0.0	70.0 ± 6.5	80.0 ± 0.0	80.0 ± 0.0	80.0 ± 0.0
Statistical test (Non-injected vs. Injected)	N/A	Mann–Whitney U-tests	N/A	N/A	N/A
n (Non-injected: no detectable DPOAE threshold (>80 dB))	5	7	8	8	8
n (Injected: no detectable DPOAE threshold (>80 dB))	0	0	5	5	5
P value	N/A	0.0064	N/A	N/A	N/A
