# Supplementary material for: Prevention of acquired sensorineural hearing loss in mice by in vivo Htra2 gene editing
Source: Genome Biol. 2021 Mar 22;22:86. doi: 10.1186/s13059-021-02311-4 (PMC7983387; doi:10.1186/s13059-021-02311-4)
Supplement: Supplementary file 7 — Additional file 7. The list of primer sequence. [file 13059_2021_2311_MOESM7_ESM.xlsx]

## Sheet: Sheet1
Name	Sequence
Htra2-F1	ACACTCTTTCCCTACACGACGCTCTTCCGATCTNNNNtagtggcttcagatgggctc
Htra2-R1	ACTGGAGTTCAGACGTGTGCTCTTCCGATCTNNNNgacgcacatcaatagctgca
Htra2-F2	ACACTCTTTCCCTACACGACGCTCTTCCGATCTNNNNggggaggtgattggagtgaa
Htra2-R2	ACTGGAGTTCAGACGTGTGCTCTTCCGATCTNNNNccctctataccaagccccag
Htra2-Sa-test-F	ACACTCTTTCCCTACACGACGCTCTTCCGATCTNNNN cgggctctgctgacgtca
Htra2-Sa-test-R	ACTGGAGTTCAGACGTGTGCTCTTCCGATCTNNNN caaccccacaacagcagc
P5-adapter-F	AATGATACGGCGACCACCGAGATCTACACTCTTTCCCTACACGAC
P7-adapter-R	CAAGCAGAAGACGGCATACGAGATNNNNNN(index)GTGACTGGAGTTCAGACGTGTG
Sp-OT1-F	ACACTCTTTCCCTACACGACGCTCTTCCGATCTNNNNGGAAGTCAATCACCTAATCAC
Sp-g1-OT2-F	ACACTCTTTCCCTACACGACGCTCTTCCGATCTNNNNGGCTTGGACTAAGGTGAAT
Sp-g1-OT3-F	ACACTCTTTCCCTACACGACGCTCTTCCGATCTNNNNCCAATAGAGTTGTCCAGTGT
Sp-g1-OT4-F	ACACTCTTTCCCTACACGACGCTCTTCCGATCTNNNNTTCATTCTCACAGGTCACTT
Sp-g2-OT1-F	ACACTCTTTCCCTACACGACGCTCTTCCGATCTNNNNCTCCTCACGAGCCTCCTCCA
Sp-g2-OT2-F	ACACTCTTTCCCTACACGACGCTCTTCCGATCTNNNNTAACTAAATCAGGGTCAG
Sp-g2-OT3-F	ACACTCTTTCCCTACACGACGCTCTTCCGATCTNNNNGGGGACAAAGGCAGACCA
Sp-g2-OT4-F	ACACTCTTTCCCTACACGACGCTCTTCCGATCTNNNNATGGCCTTCAAGGTAGTCT
Sp-g2-OT5-F	ACACTCTTTCCCTACACGACGCTCTTCCGATCTNNNNAATGAAGCCCATCGGTAC
Sp-g3-OT1-F	ACACTCTTTCCCTACACGACGCTCTTCCGATCTNNNNTGGGTAAAGGACATAGAAGAAG
Sp-g3-OT2-F	ACACTCTTTCCCTACACGACGCTCTTCCGATCTNNNNGAGTAGCCTGTGTCTTAATTG
Sp-g3-OT3-F	ACACTCTTTCCCTACACGACGCTCTTCCGATCTNNNNGTAAGAGACAGAAGACATTCC
Sp-g3-OT4-F	ACACTCTTTCCCTACACGACGCTCTTCCGATCTNNNNGTTGGTATCTGTGCTCACT
Sa-g-OT1-F	ACACTCTTTCCCTACACGACGCTCTTCCGATCTNNNNGCAACCCAAGCAAATAAA
Sa-g-OT2-F	ACACTCTTTCCCTACACGACGCTCTTCCGATCTNNNNTAATGGTCAGATGCAGGGTT
Sa-g-OT3-F	ACACTCTTTCCCTACACGACGCTCTTCCGATCTNNNNGAATGGCTAAAGTCTACATG
Sa-g-OT4-F	ACACTCTTTCCCTACACGACGCTCTTCCGATCTNNNNAGGCAGACTCTAGGAGAAA
Sp-g1-OT1-R	ACTGGAGTTCAGACGTGTGCTCTTCCGATCTNNNNAGAATAGCAGAAGTCAGGATG
Sp-g1-OT2-R	ACTGGAGTTCAGACGTGTGCTCTTCCGATCTNNNNCAGAGATTGACACAACATCC
Sp-g1-OT3-R	ACTGGAGTTCAGACGTGTGCTCTTCCGATCTNNNNCCAGTGCTTGTTCAGAGG
Sp-g1-OT4-R	ACTGGAGTTCAGACGTGTGCTCTTCCGATCTNNNNTCTCTGGCTGGTAGATAGG
Sp-g2-OT1-R	ACTGGAGTTCAGACGTGTGCTCTTCCGATCTNNNNACCCGATTCCAAAGCACC
Sp-g2-OT2-R	ACTGGAGTTCAGACGTGTGCTCTTCCGATCTNNNNTAATGGGTGATATGGAAG
Sp-g2-OT3-R	ACTGGAGTTCAGACGTGTGCTCTTCCGATCTNNNNACCAACATGGCACCAATC
Sp-g2-OT4-R	ACTGGAGTTCAGACGTGTGCTCTTCCGATCTNNNNTAGGATTGCCTGGTATGA
Sp-g2-OT5-R	ACTGGAGTTCAGACGTGTGCTCTTCCGATCTNNNNAACAAGAGCCCTCCACAA
Sp-g3-OT1-R	ACTGGAGTTCAGACGTGTGCTCTTCCGATCTNNNNTGCGAACTCCAGAAGAATG
Sp-g3-OT2-R	ACTGGAGTTCAGACGTGTGCTCTTCCGATCTNNNNCTCGCATGTGGATCTGAG
Sp-g3-OT3-R	ACTGGAGTTCAGACGTGTGCTCTTCCGATCTNNNNTGTTGCTTAACTCCTTGTTC
Sp-g3-OT4-R	ACTGGAGTTCAGACGTGTGCTCTTCCGATCTNNNNAAGAGGCGTATGTCATCAG
Sa-g-OT1-R	ACTGGAGTTCAGACGTGTGCTCTTCCGATCTNNNNAGGCAGCTAACACCTAGTCA
Sa-g-OT2-R	ACTGGAGTTCAGACGTGTGCTCTTCCGATCTNNNNGGAAGAGGCGATGTCAAA
Sa-g-OT3-R	ACTGGAGTTCAGACGTGTGCTCTTCCGATCTNNNNGTGATAACTCAGCTCCTCT
Sa-g-OT4-R	ACTGGAGTTCAGACGTGTGCTCTTCCGATCTNNNNGAGAAGGCAGCTAACACC
